# Supplementary material for: A Virus-Derived Stacked RNAi Construct Confers Robust Resistance to Cassava Brown Streak Disease
Source: Front Plant Sci. 2017 Jan 18;7:2052. doi: 10.3389/fpls.2016.02052 (PMC5241307; doi:10.3389/fpls.2016.02052)
Supplement: Supplementary file 1 [file Table_1.xlsx]

## Sheet: Sheet1
A Virus-derived Stacked RNAi Construct Confers Robust Resistance to Cassava Brown Streak Disease
Supplementary Table 1. Percent nucleotide sequence identity of coat protein (CP) of Cassava brown streak virus (CBSV, Genbank HG965221 position 7944-8839) and Ugandan Cassava brown sreak virus (UCBSV, Genbank HG965222 position 7892-8790) with other CP sequences obtained from full genome sequences of the respective virus species available at National Center for Biotechnology Information (NCBI). Nu…
Tabele 1A. CBSV-CP
	HG965221 (7944-8839)	GU563327 (7966-8861)	FN434437 (7966-8861)	GQ329864 (7979-8874)	FN434436 (7979-8874)
HG965221	***	93.53	91.41	91.85	91.85
(7944-8839)
GU563327		***	92.52	93.3	92.63
(7966-8861)
FN434437			***	93.64	91.85
(7966-8861)
GQ329864				***	96.43
(7979-8874)
FN434436					***
(7979-8874)
Tabele 1B. UCBSV-CP
	FJ039520 (7942-8840)	FN433930 (7942-8840)	FN433933 (7942-8840)	FN433932 (7942-8840)	FN433931 (7942-8840)	FJ185044 (7942-8840)	HG965222 (7892-8790)	FN434109 (7942-8840)
FJ039520	***	92.32	92.21	91.99	91.21	92.21	91.55	91.88
(7942-8840)
FN433930		***	93.21	92.77	91.77	93.55	92.55	93.1
(7942-8840)
FN433933			***	99.11	92.21	93.88	93.55	93.66
(7942-8840)
FN433932				***	91.77	93.44	93.1	93.21
(7942-8840)
FN433931					***	94.1	92.21	92.55
(7942-8840)
FJ185044						***	94.88	95.11
(7942-8840)
HG965222							***	98.78
(7892-8790)
FN434109								***
(7942-8840)
