# Supplementary material for: A Virus-Derived Stacked RNAi Construct Confers Robust Resistance to Cassava Brown Streak Disease
Source: Front Plant Sci. 2017 Jan 18;7:2052. doi: 10.3389/fpls.2016.02052 (PMC5241307; doi:10.3389/fpls.2016.02052)
Supplement: Supplementary file 2 [file Table_2.xlsx]

## Sheet: Sheet1
A Virus-derived Stacked RNAi Construct Confers Robust Resistance to Cassava Brown Streak Disease
Supplementary Table 2. Response of transgenic p5001 plant lines to CBSV challenge. p5001 plant lines express an inverted repeat of coat protein (CP) genes derived from UCBSV and CBSV fused in tandem. Transgenic p5001 lines expressing different levels of CP-derived siRNAs were challenged with CBSV (isolate Naliendele CBSV[TZ:Nal3-1:07]) using chip bud graft method under greenhouse condition. (A) a…
Supplementary Table 2A. Average CBSD Severity Scores on leaves and stems
DPI	0		11		15		18		22		25		29		32		36		39		43		46		50		53		57		60		64		75		81		85
Lines	leaf	stem	leaf	stem	leaf	stem	leaf	stem	leaf	stem	leaf	stem	leaf	stem	leaf	stem	leaf	stem	leaf	stem	leaf	stem	leaf	stem	leaf	stem	leaf	stem	leaf	stem	leaf	stem	leaf	stem	leaf	stem	leaf	stem	leaf	stem
5001-01	1	1	1	1	1	1	1	1	1	1	1	1	1	1	1	1	1	1	1	1	1	1	1	1	1	1	1	1	1	1	1	1	1	1	1	1	1	1	1	1
5001-02	1	1	1	1	1	1	1	1	1	1	1	1	1	1	1	1	1	1	1	1		1	1	1	1	1	1	1	1	1	1	1	1	1	2	2.33333	1	2.33333	1	2.66667
5001-03	1	1	1	1	1	1	1	1	1	1	1	1	1	1	1	1	1	1	1	1	1	1	1	1	1	1	1	1	1	1	1	1	1	1	1	4	1	4	1	4
5001-04	1	1	1	1	1	1	1	1	1	1	1	1	1	1	1	1	1	1	1	1	1	1	1	1	1	1	1	1	1	2	1	2	2	2	2.66667	2.33333	2.33333	2.33333	2	2.5
5001-05	1	1	1	1	1	1	1	1	1	1	1	1	1	1	1	1	1	1	1	1	1	1	1	1	1	1	1	1	1	1	1	1	1	1	1	1	1	1	1	1
5001-06	1	1	1	1	1	1	1	1	1	1	1	1	1	1	1	1	1	1	1	1	1	1	1	1	1	1	1	1	1	1	1	1	1	1	2.5	1	2.5	1	2.33333	1
5001-07	1	1	1	1	1	1	1	1	1	1	1	1	1	1	1	1	1	1	1	1	1	1	1	1	1	1	1	1	1	1	1	1	1	1	0.833333	1	0.916667	1	0.916667	1
5001-08	1	1	1	1	1	1	1	1	1	1	1	1	1	1	1	1	1	1	1	1	1	1	1	1	1	1	1	1	1	1	1	1	1	1	1	1	1	1	1	1
5001-09	1	1	1	1	1	1	1	1	1	1	1	1	1	1	1	1	1	1	1	1	1	1	1	1	1	1	1	1	1	1	1	1	1	1	1	1	1	1	1	1
TME 204	1	1	1.25	1	1.5	1	1.875	1	2.125	1	2.375	1	2.125	1.125	2.375	1.125	2.375	1.75	2.125	2	2.57143	2	2.42857	2	2.14286	2	2.14286	2	2.42857	2.625	2.71429	2.625	2.71429	2.625	2	2.57143	2	2.42857	2	2.83333
718-001	1	1	1	1	1	1	1	1	1	1	1	1	1	1	1	1	1	1	1	1	1	1	1	1	1	1	1	1	1	1	1	1	1	1	1	2.4	1	2.4	1	2.6
Supplementary Table 2B. Number of plants per lines showing CBSD symptom on the leaves and stems
DPI	0		11		15		18		22		25		29		32		36		39		43		46		50		53		57		60		64		75		81		85
Lines	leaf	stem	leaf	stem	leaf	stem	leaf	stem	leaf	stem	leaf	stem	leaf	stem	leaf	stem	leaf	stem	leaf	stem	leaf	stem	leaf	stem	leaf	stem	leaf	stem	leaf	stem	leaf	stem	leaf	stem	leaf	stem	leaf	stem	leaf	stem
5001-01	0	0	0	0	0	0	0	0	0	0	0	0	0	0	0	0	0	0	0	0	0	0	0	0	0	0	0	0	0	0	0	0	0	0	0	0	0	0	0	0
5001-02	0	0	0	0	0	0	0	0	0	0	0	0	0	0	0	0	0	0	0	0	0	0	0	0	0	0	0	0	0	0	0	0	0	0	9.09091	27.2727	0	27.2727	0	30
5001-03	0	0	0	0	0	0	0	0	0	0	0	0	0	0	0	0	0	0	0	0	0	0	0	0	0	0	0	0	0	0	0	0	0	0	0	20	0	20	0	11.1111
5001-04	0	0	0	0	0	0	0	0	0	0	0	0	0	0	0	0	0	0	0	0	0	0	0	0	0	0	0	0	0	50	0	50	16.6667	50	50	100	50	100	50	100
5001-05	0	0	0	0	0	0	0	0	0	0	0	0	0	0	0	0	0	0	0	0	0	0	0	0	0	0	0	0	0	0	0	0	0	0	0	0	0	0	0	0
5001-06	0	0	0	0	0	0	0	0	0	0	0	0	0	0	0	0	0	0	0	0	0	0	0	0	0	0	0	0	0	0	0	0	0	0	16.6667	0	16.6667	0	25	0
5001-07	0	0	0	0	0	0	0	0	0	0	0	0	0	0	0	0	0	0	0	0	0	0	0	0	0	0	0	0	0	0	0	0	0	0	0	0	0	0	0	0
5001-08	0	0	0	0	0	0	0	0	0	0	0	0	0	0	0	0	0	0	0	0	0	0	0	0	0	0	0	0	0	0	0	0	0	0	0	0	0	0	0	0
5001-09	0	0	0	0	0	0	0	0	0	0	0	0	0	0	0	0	0	0	0	0	0	0	0	0	0	0	0	0	0	0	0	0	0	0	0	0	0	0	0	0
TME 204	0	0	25	0	25	0	37.5	0	50	0	62.5	0	62.5	12.5	75	12.5	87.5	75	87.5	100	87.5	100	87.5	100	87.5	100	87.5	100	87.5	100	87.5	100	87.5	100	37.5	87.5	37.5	87.5	42.8571	85.7143
718-001	0	0	0	0	0	0	0	0	0	0	0	0	0	0	0	0	0	0	0	0	0	0	0	0	0	0	0	0	0	0	0	0	0	0	0	62.5	0	62.5	0	62.5
