# Supplementary material for: A Virus-Derived Stacked RNAi Construct Confers Robust Resistance to Cassava Brown Streak Disease
Source: Front Plant Sci. 2017 Jan 18;7:2052. doi: 10.3389/fpls.2016.02052 (PMC5241307; doi:10.3389/fpls.2016.02052)
Supplement: Supplementary file 3 [file Table_3.xlsx]

## Sheet: Sheet1
A Virus-derived Stacked RNAi Construct Confers Robust Resistance to Cassava Brown Streak Disease
Supplementary Table 3. Response of transgenic p5001 plant lines to dual challenge with CBSV and UCBSV. p5001 plant lines express an inverted repeat of CP genes derived from UCBSV and CBSV fused in tandem. Transgenic p5001 lines expressing different levels of siRNA were chip bud graft challenged first with UCBSV isolate UG:T04-42:04 followed 10-15 days later with CBSV isolate Naliendele TZ:Nal3-1:…
	Supplementary Table 3A. Average CBSD Severity Scores on leaves and stems
DPI	18		22		25		29		32		36		39		43		46		50		53		57		60		64		67		71		74		77		89
Lines	leaf	stem	leaf	stem	leaf	stem	leaf	stem	leaf	stem	leaf	stem	leaf	stem	leaf	stem	leaf	stem	leaf	stem	leaf	stem	leaf	stem	leaf	stem	leaf	stem	leaf	stem	leaf	stem	leaf	stem	leaf	stem	leaf	stem
TME 204	3	1	4	1	3.5	2	3	3	3.2	3	3.16667	4	3.42857	3	3.28571	3.5	3	3.33333	3	2.8	2.6	2.66667	2.5	3	2.5	3.28571	2.3	3.28571	2.4	3.14286	2.6	3.25	3.3	3.875	3.3	3.875	3.2	3.875
5001-03	1	1	1	1	1	1	1	1	1	1	1	1	1	1	2	2	2	2	2	3	2	3	2	4	3	4	3	4	3	3	3	3.5	4	3.5	4	3.5	4	3.5
5001-04	1	1	1	1	1	1	1	1	2	1	2.66667	1	3	1	2.66667	1	2.66667	1	2.33333	3	2.33333	2	2.25	2	2.25	2	2	2.5	2	2.5	2	3	2.5	2.66667	2.5	2.5	2.5	2.5
5001-05	1	1	1	1	1	1	1	1	1	1	1	1	1	1	1	1	1	1	1	1	1	1	1	1	1	1	1	1	1	1	1	1	1	1	1	1	1	1
5001-06	1	1	1	1	1	1	1	1	1	1	1	1	1	1	1	1	1	1	1	1	1	1	1	1	1	1	1	1	1	1	1	1	1	1	1	1	1	1
5001-07	1	1	1	1	1	1	1	1	1	1	1	1	1	1	1	1	1	1	1	1	1	1	1	1	1	1	1	1	1	1	1	1	1	1	1	1	1	1
718-01	1	1	1	1	1	1	1	1	1	1	1	1	1	1	1	1	1	1	1	1	1	1	1	1	1	1	1	2	1	2	1	3	1	3	1	3	1	3
	Supplementary Table 3B. Number of plants per lines showing CBSD symptom on the leaves and stems
DPI	18		22		25		29		32		36		39		43		46		50		53		57		60		64		67		71		74		77		89
Lines	leaf	stem	leaf	stem	leaf	stem	leaf	stem	leaf	stem	leaf	stem	leaf	stem	leaf	stem	leaf	stem	leaf	stem	leaf	stem	leaf	stem	leaf	stem	leaf	stem	leaf	stem	leaf	stem	leaf	stem	leaf	stem	leaf	stem
TME 204	10	0	10	0	20	10	30	10	50	10	60	10	70	20	70	20	70	30	70	50	100	60	100	60	100	70	100	70	100	70	100	80	100	80	100	80	100	80
5001-03	0	0	0	0	0	0	0	0	0	0	0	0	0	0	10	10	10	10	10	10	10	10	10	10	10	10	10	10	20	10	10	20	10	20	10	20	10	20
5001-04	0	0	0	0	0	0	0	0	30	0	30	0	30	0	30	0	30	0	30	10	30	20	40	20	40	20	40	20	40	20	33.3333	30	40	40	40	40	40	40
5001-05	0	0	0	0	0	0	0	0	0	0	0	0	0	0	0	0	0	0	0	0	0	0	0	0	0	0	0	0	0	0	0	0	0	0	0	0	0	0
5001-06	0	0	0	0	0	0	0	0	0	0	0	0	0	0	0	0	0	0	0	0	0	0	0	0	0	0	0	0	0	0	0	0	0	0	0	0	0	0
5001-07	0	0	0	0	0	0	0	0	0	0	0	0	0	0	0	0	0	0	0	0	0	0	0	0	0	0	0	0	0	0	0	0	0	0	0	0	0	0
718-01	0	0	0	0	0	0	0	0	0	0	0	0	0	0	0	0	0	0	0	0	0	0	0	0	0	0	0	10	0	10	0	10	0	10	0	20	0	20
